# Supplementary material for: Three New Compounds, Licopyranol A–C, Together with Eighteen Known Compounds Isolated from Glycyrrhiza glabra L. and Their Antitumor Activities
Source: Metabolites. 2022 Sep 23;12(10):896. doi: 10.3390/metabo12100896 (PMC9612088; doi:10.3390/metabo12100896)
Supplement: Supplementary file 1 [file metabolites-12-00896-s001.zip]

Archive with 1 entries (1 files):
- metabolites-1880436-supplementary.pdf
